# Supplementary material for: Structural Properties of Gene Promoters Highlight More than Two Phenotypes of Diabetes
Source: PLoS One. 2015 Sep 17;10(9):e0137950. doi: 10.1371/journal.pone.0137950 (PMC4574929; doi:10.1371/journal.pone.0137950)
Supplement: S1 File — (XLSX) [file pone.0137950.s001.xlsx]

## Sheet: Sheet1
Supporting Data 1
	Promoters of genes associated with T1D
	Gene	Kappa IC	(C+G)%	chr	Loc
	PTPN22	23.5242	20.5053	1	1p13.2
	TLR7	23.936	18.2194	X	Xp22.3
	CTLA4	25.2902	14.2747	2	2q33
	GSDMB	24.0865	20.0684	17	17q12
	STAT4	24.751	30.0315	2	2q32.2-q32.3
	IL7R	25.8319	19.9015	5	5p13
	C1QTNF6	26.3772	36.6494	22	22q13.1
	CD55	26.0322	39.8519	1	1q32
	CTSH	31.7207	50.6759	15	15q25.1
	ERBB3	27.3574	36.0871	12	12q13
	HLA-DQA1	25.3031	22.6327	6	6p21.3
	HLA-DQB1	24.2147	18.3219	6	6p21.3
	HLA-DRB1	24.1895	20.0895	6	6p21.3
	HLA-DPB1	24.0913	19.4239	6	6p21.3
	INS	28.9718	42.2874	11	11p15.5
		25.7119	27.268	Average
		2.22062	11.0918	SD
	Promoters of genes associated with T2D
	Gene	Kappa IC	(C+G)%	chr	Loc
	CAMK1D	35.7403	61.4917	10	10p13
	DUSP9	28.3937	49.0565	X	Xq28
	HHEX	31.0209	61.9049	10	10q23.33
	IRS1	30.902	54.6355	2	2q36
	MADD	29.0223	53.6577	11	11p11.2
	NOTCH2	27.4637	42.0523	1	1p13-p11
	TP53INP1	29.3869	50.6324	8	8q22
	VPS13C	26.5525	43.9292	15	15q22.2
	WFS1	26.9026	44.6433	4	4p16.1
	ZFAND6	26.6763	40.7482	15	15q25.1
	HMGA2	28.147	44.796	12	12q15
	PPARG	26.2237	39.0476	3	3p25
	CDKN2AIP	30.3894	55.869	4	4q35.1
	PROX1	32.4885	30.3933	1	1q41
	TCF7L2	30.2716	30.8291	10	10q25.3
		29.3054	46.9124	Average
		2.59881	9.69051	SD
Exact pattern shape but different values
T1D	INS	28.9718	42.2874		Average values
T1D	C1QTNF6	26.3772	36.6494			Kappa IC	(C+G)%
					T1D	25.7119	27.268
					T2D	29.3054	46.9124
Exact pattern shape and similar values
T1D	CD55	26.0322	39.8519
T2D	PPARG	26.2237	39.0476
		0.135419	0.568663	SD
		T1D		T2D
		Kappa IC	(C+G)%	Kappa IC	(C+G)%
	Median	25.2902	20.5053	29.0223	44.796
Comparison between T1D and T2D promoters
T1D			T2D
Gene	Kappa IC	(C+G)%	Gene	Kappa IC	(C+G)%
PTPN22	23.5242	20.5053	CAMK1D	35.7403	61.4917
TLR7	23.936	18.2194	DUSP9	28.3937	49.0565
CTLA4	25.2902	14.2747	HHEX	31.0209	61.9049
GSDMB	24.0865	20.0684	IRS1	30.902	54.6355
STAT4	24.751	30.0315	MADD	29.0223	53.6577
IL7R	25.8319	19.9015	NOTCH2	27.4637	42.0523
C1QTNF6	26.3772	36.6494	TP53INP1	29.3869	50.6324
CD55	26.0322	39.8519	VPS13C	26.5525	43.9292
CTSH	31.7207	50.6759	WFS1	26.9026	44.6433
ERBB3	27.3574	36.0871	ZFAND6	26.6763	40.7482
HLA-DQA1	25.3031	22.6327	HMGA2	28.147	44.796
HLA-DQB1	24.2147	18.3219	PPARG	26.2237	39.0476
HLA-DRB1	24.1895	20.0895	CDKN2AIP	30.3894	55.869
HLA-DPB1	24.0913	19.4239	PROX1	32.4885	30.3933
INS	28.9718	42.2874	TCF7L2	30.2716	30.8291
Max and Min values
T1D				T2D
C+G		Kappa IC		C+G		Kappa IC
Max	Min	Max	Min	Max	Min	Max	Min
50.6759	14.2747	31.7207	23.5242	61.9049	30.3933	35.7403	26.2237
C+G
T1D	Max	50.6759
	Min	14.2747		C+G
T2D	Max	61.9049		T1D	Max	50.6759
	Min	30.3933		T2D	Max	61.9049
				T1D	Min	14.2747
				T2D	Min	30.3933
Kappa IC
T1D	Max	31.7207		Kappa IC
	Min	23.5242		T1D	Max	31.7207
T2D	Max	35.7403		T2D	Min	23.5242
	Min	26.2237		T1D	Max	35.7403
				T2D	Min	26.2237
	Statistical significance
	p-Value	Kappa IC	(C+G)%
		0.00017972	9.26798e-06
Average
Median
	Promoters of genes associated with T1D
	Promoters of genes associated with T2D

## Sheet: Sheet3
	Kappa extreme values			Gene order by shape
T1D	PTPN22	23.5242		T1D
	CTSH	31.7207		Gene	Kappa IC	(C+G)%
	CTLA4	14.2747		PTPN22	23.5242	20.5053
	CTSH	50.6759		TLR7	23.936	18.2194
T2D	PPARG	26.2237		CTLA4	25.2902	14.2747
	CAMK1D	35.7403		GSDMB	24.0865	20.0684
	PROX1	30.3933		STAT4	24.751	30.0315
	HHEX	61.9049		IL7R	25.8319	19.9015
				HLA-DQA1	25.3031	22.6327
				HLA-DQB1	24.2147	18.3219
				HLA-DRB1	24.1895	20.0895
Gene order by Kappa IC				HLA-DPB1	24.0913	19.4239
T1D				INS	28.9718	42.2874
Gene	Kappa IC	(C+G)%		C1QTNF6	26.3772	36.6494
PTPN22	23.5242	20.5053		CD55	26.0322	39.8519
TLR7	23.936	18.2194		CTSH	31.7207	50.6759
GSDMB	24.0865	20.0684		ERBB3	27.3574	36.0871
HLA-DPB1	24.0913	19.4239
HLA-DRB1	24.1895	20.0895
HLA-DQB1	24.2147	18.3219
STAT4	24.751	30.0315		Gene order by C+G
CTLA4	25.2902	14.2747		T1D
HLA-DQA1	25.3031	22.6327		Gene	Kappa IC	(C+G)%
IL7R	25.8319	19.9015		CTLA4	25.2902	14.2747
CD55	26.0322	39.8519		TLR7	23.936	18.2194
C1QTNF6	26.3772	36.6494		HLA-DQB1	24.2147	18.3219
ERBB3	27.3574	36.0871		HLA-DPB1	24.0913	19.4239
INS	28.9718	42.2874		IL7R	25.8319	19.9015
CTSH	31.7207	50.6759		GSDMB	24.0865	20.0684
				HLA-DRB1	24.1895	20.0895
				PTPN22	23.5242	20.5053
				HLA-DQA1	25.3031	22.6327
Gene order by shape				STAT4	24.751	30.0315
T2D				ERBB3	27.3574	36.0871
Gene	Kappa IC	(C+G)%		C1QTNF6	26.3772	36.6494
CAMK1D	35.7403	61.4917		CD55	26.0322	39.8519
DUSP9	28.3937	49.0565		INS	28.9718	42.2874
HHEX	31.0209	61.9049		CTSH	31.7207	50.6759
IRS1	30.902	54.6355
MADD	29.0223	53.6577
NOTCH2	27.4637	42.0523
TP53INP1	29.3869	50.6324
VPS13C	26.5525	43.9292
WFS1	26.9026	44.6433
ZFAND6	26.6763	40.7482
HMGA2	28.147	44.796
PPARG	26.2237	39.0476
CDKN2AIP	30.3894	55.869
PROX1	32.4885	30.3933
TCF7L2	30.2716	30.8291
Gene order by Kappa IC				Gene order by C+G
T2D				T2D
Gene	Kappa IC	(C+G)%		Gene	Kappa IC	(C+G)%
PPARG	26.2237	39.0476		PROX1	32.4885	30.3933
VPS13C	26.5525	43.9292		TCF7L2	30.2716	30.8291
ZFAND6	26.6763	40.7482		PPARG	26.2237	39.0476
WFS1	26.9026	44.6433		ZFAND6	26.6763	40.7482
NOTCH2	27.4637	42.0523		NOTCH2	27.4637	42.0523
HMGA2	28.147	44.796		VPS13C	26.5525	43.9292
DUSP9	28.3937	49.0565		WFS1	26.9026	44.6433
MADD	29.0223	53.6577		HMGA2	28.147	44.796
TP53INP1	29.3869	50.6324		DUSP9	28.3937	49.0565
TCF7L2	30.2716	30.8291		TP53INP1	29.3869	50.6324
CDKN2AIP	30.3894	55.869		MADD	29.0223	53.6577
IRS1	30.902	54.6355		IRS1	30.902	54.6355
HHEX	31.0209	61.9049		CDKN2AIP	30.3894	55.869
PROX1	32.4885	30.3933		CAMK1D	35.7403	61.4917
CAMK1D	35.7403	61.4917		HHEX	31.0209	61.9049
