# Supplementary material for: Structural Properties of Gene Promoters Highlight More than Two Phenotypes of Diabetes
Source: PLoS One. 2015 Sep 17;10(9):e0137950. doi: 10.1371/journal.pone.0137950 (PMC4574929; doi:10.1371/journal.pone.0137950)
Supplement: S2 File — (ZIP) [file pone.0137950.s002.zip]

Archive with 15 entries (10 files):
- Supplementary Data  1/
- Supplementary Data  1/PromKappa/
- Supplementary Data  1/PromKappa/PromKappa source code/
- Supplementary Data  1/PromKappa/PromKappa source code/blend.bas
- Supplementary Data  1/PromKappa/PromKappa source code/CG.frm
- Supplementary Data  1/PromKappa/PromKappa source code/CG.frx
- Supplementary Data  1/PromKappa/PromKappa source code/CG.log
- Supplementary Data  1/PromKappa/PromKappa source code/CG.vbp
- Supplementary Data  1/PromKappa/PromKappa source code/CG.vbw
- Supplementary Data  1/PromKappa/PromKappa source code/chart/
- Supplementary Data  1/PromKappa/PromKappa source code/chart_comp/
- Supplementary Data  1/PromKappa/PromKappa source code/Kappa.bas
- Supplementary Data  1/PromKappa/PromKappa source code/Search_gene_names.frm
- Supplementary Data  1/PromKappa/PromKappa source code/Search_gene_names.frx
- Supplementary Data  1/PromKappa ScreenShots.doc
