# Supplementary material for: Structural Properties of Gene Promoters Highlight More than Two Phenotypes of Diabetes
Source: PLoS One. 2015 Sep 17;10(9):e0137950. doi: 10.1371/journal.pone.0137950 (PMC4574929; doi:10.1371/journal.pone.0137950)
Supplement: S3 File — (ZIP) [file pone.0137950.s003.zip]

Archive with 1 entries (1 files):
- Homo Sapiens gene promoter list.txt
